# Supplementary material for: The Expression Pattern of microRNAs in Granulosa Cells of Subordinate and Dominant Follicles during the Early Luteal Phase of the Bovine Estrous Cycle
Source: PLoS One. 2014 Sep 5;9(9):e106795. doi: 10.1371/journal.pone.0106795 (PMC4156418; doi:10.1371/journal.pone.0106795)
Supplement: Table S4 — The list of significant pathways (P≤0.05) enriched by genes potentially targeted by miRNAs differentially expressed in DF between day 7 and day 3 of the estrous cycle. (↑) indicate increased expression while (↓) depicts the reduction of miRNA expression at day 7 compared to day 3 of the estrous cycle. (XLSX) [file pone.0106795.s004.xlsx]

## Sheet: Tabelle1
Table S4: The list of significant pathways (p ≤ 0.05) enriched by genes potentially targeted by miRNAs differentially expressed in DF between day 7 and day 3 of the estrous cycle. ( ↑) Indicate increased expression while (↓) depicts the reduction of miRNA expression at day 7 compared to day 3 of the estrous cycle.
Name of the miRNAs	Pathway	Count	Genes
bta-miR-497↓	Angiogenesis	21	DVL3, FGFR1, PLD1, BCR, EFNB1, EFNB2, MAP2K4, DLL1, PI4KB, EPHB4, DVL1, PAK7, EPHA7, GRB10, CRKL, DLL4, MAPK3, AXIN2, FGF2, PIK3R1, AKT3
bta-miR-449a↑	Angiogenesis	14	ABR, EFNB1, DLL1, JAG1, PRKCQ, EPHA4, WNT1, NOTCH2, NOTCH1, PLCG1, ARHGAP1, VEGFA, PDGFRA, RRAS
bta-miR-365-3p↑	Angiogenesis	11	WNT5A, PTPRJ, ETS1, SOS1, PDGFRA, FZD3, PIK3R3, FGF1, FZD5, FRS2, AKT3
bta-miR-34a↑	Angiogenesis	15	ABR, EFNB1, DLL1, JAG1, PRKD1, PRKCQ, EPHA4, WNT1, NOTCH2, NOTCH1, PLCG1, ARHGAP1, VEGFA, PDGFRA, RRAS
bta-miR-223↑	Angiogenesis	9	FGFR2, LPXN, F3, RHOB, RBPJ, STAT1, FGF2, RASA1, EPHA3
bta-miR-221↑	Angiogenesis	13	EFNB2, AKAP9, MAPK10, KDR, FOS, PAK7, GRB10, PLCG1, ETS1, PAK1, PDGFD, AXIN2, PIK3R1
bta-miR-185↑	Angiogenesis	15	PLAC4, APC2, GRB2, EFNB1, PRKCH, EPHB2, CTNNB1, PAK6, EPHA4, WNT1, PAK7, MAPK14, VEGFA, RHOA, PIK3R1
bta-miR-182↑	Angiogenesis	21	PLD1, GRB2, EFNB2, FZD3, BIRC5, PRKCE, EPHB1, EPHA3, PRKD1, NOTCH2, NRAS, EPHA7, PLCG1, PDGFRA, MAPK9, PDGFD, YES1, FRS2, PIK3R1, RASA1, APC
bta-miR-1296↓	Angiogenesis	41	WNT5A, FGFR1, WNT5B, FGFR3, APC2, PDGFB, GRAP, JAG2, MAPKAPK3, MAPKAPK2, EPHB3, SRC, PXN, LPXN, ARHGAP1, RHOC, RHOD, AXIN2, FGF1, FRS2, AKT2, PRKCA, PLD2, BCR, ABR, PLAC4, PIK3C2B, EFNB1, PIK3CD, PRKCH, RAF1, LOC644165, MAPK10, SFRP5, NCK2, PRKD2, WNT7B, SFRP1, MAPK13, ETS1, VEGFA
bta-miR-129↑	Angiogenesis	12	WNT5A, PTPRB, MAPK1, PAK7, PLCG1, ETS1, EPHA8, GSK3B, FRS2, EPHB1, PTPN11, APC
bta-miR-1249↑	Angiogenesis	27	FGFR1, HRAS, GRAP, APC2, GRB2, JAG2, EPHB4, PXN, SRC, FRS3, PIK3R3, SHC2, AKT3, AKT2, PRKCA, FZD8, FLT1, EFNB2, FZD5, NCK2, MAPK1, ETS1, GSK3A, MAPK14, JUN, MAPK3, PDGFRB
bta-miR-10b↓	Angiogenesis	7	EPHA4, DVL3, FLT1, PIK3C2G, EPHA8, SHC1, CRK
bta-miR-107↑	Angiogenesis	16	BCR, EFNB2, RAF1, DLL1, PI4KB, PRKCE, EPHA3, DVL1, KDR, SH2D4B, EPHA7, CRKL, AXIN2, FGF2, PIK3R1, AKT3
bta-miR-96↑	Axon guidance	18	GNAI3, EFNB2, NTN4, PPP3R1, DPYSL5, L1CAM, ARHGEF12, EPHB1, EPHA3, SEMA5A, SEMA6A, KRAS, FYN, RAC1, CFL1, UNC5D, PAK1, RASA1
bta-miR-96↑	Axon guidance	6	COL9A1, KRAS, MAP2K1, GRB2, FYN, CREB1
bta-miR-497↓	Axon guidance	12	PAK7, SEMA6A, EPHA7, SEMA6D, PLXNA2, EFNB1, MAPK3, EFNB2, PPP3CB, SEMA3A, NFATC3, EPHB4
bta-miR-484↓	Axon guidance	11	COL4A4, NCAM1, COL9A1, COL9A2, GRB2, CNTN2, RAF1, COL6A1, NCAN, COL5A1, SPTB
bta-miR-452↓	Axon guidance	5	FGFR1, NRAS, CREB1, YWHAB, ST8SIA2
bta-miR-449a↑	Axon guidance	9	EPHA4, ROCK1, EFNB3, SEMA4F, EFNB1, MET, SEMA4C, SEMA4B, NFATC4
bta-miR-34a↑	Axon guidance	9	EPHA4, EFNB3, GNAI2, SEMA4F, EFNB1, MET, SEMA4C, SEMA4B, NFATC4
bta-miR-339b↓	Axon guidance	6	PAK6, GNAI2, NFAT5, UNC5C, EPHB3, NTN1
bta-miR-338↑	Axon guidance	6	SEMA6A, NRP1, SRGAP3, EFNA5, ROBO2, CHP
bta-miR-330↑	Axon guidance	17	PLXNA3, ROCK1, EFNB3, PLXNA2, EFNA3, DPYSL5, L1CAM, DPYSL2, MAPK1, PTK2, PAK2, SEMA3F, SEMA3A, CHP, PPP3CA, NFATC3, SRGAP2
bta-miR-330↑	Axon guidance	7	FGFR1, MAPK1, COL4A3, PTK2, MAP2K1, CREB1, COL6A3
bta-miR-326↑	Axon guidance	9	MAPK1, NRP1, SEMA6D, RGS3, EPHA8, PLXNA2, PPP3CB, NFATC4, EPHB3
bta-miR-31↓	Axon guidance	16	ABLIM1, PLXNA1, PLXNA2, MET, PPP3R2, CXCL12, SEMA5A, CDC42, KRAS, SEMA6D, SEMA3E, NFAT5, SRGAP3, PPP3CA, RASA1, SRGAP2
bta-miR-30c↓	Axon guidance	22	NRP1, GNAI2, PLXNA1, EFNA3, PPP3R1, DPYSL2, EPHB2, PAK7, SEMA6A, SEMA6B, KRAS, SEMA6D, CFL2, NFAT5, SRGAP3, PPP3CB, UNC5D, SEMA3A, PPP3CA, UNC5C, ABL1, RASA1
bta-miR-29c↑	Axon guidance	12	CDC42, RND1, PLXNA1, ROBO1, CFL2, NFAT5, NFATC4, DPYSL2, EPHB3, ABL1, ITGB1, EPHA3
bta-miR-29b↑	Axon guidance	14	COL4A4, COL4A3, COL4A2, COL4A1, COL3A1, COL2A1, COL5A2, COL5A1, COL4A5, COL9A1, COL6A3, COL1A2, COL1A1, SPTAN1
bta-miR-29b↑	Axon guidance	12	CDC42, RND1, PLXNA1, ROBO1, CFL2, NFAT5, NFATC4, DPYSL2, EPHB3, ABL1, ITGB1, EPHA3
bta-miR-29a↑	Axon guidance	13	PLXNA1, DPYSL2, EPHB3, ITGB1, EPHA3, CDC42, RND1, ROBO1, CFL2, NFAT5, NFATC4, ABL1, SRGAP2
bta-miR-27a-3p↑	Axon guidance	6	RPS6KA5, GRB2, CREB1, SOS1, YWHAB, AGRN
bta-miR-222↑	Axon guidance	7	GNAI3, GNAI2, SEMA6D, EFNB2, PPP3R1, SEMA3C, PAK1
bta-miR-221↑	Axon guidance	8	PAK7, GNAI3, GNAI2, SEMA6D, EFNB2, PPP3R1, SEMA3C, PAK1
bta-miR-214↑	Axon guidance	11	ABLIM1, MAPK1, NRP1, GNAI2, LIMK2, SEMA6D, PLXNA2, ABLIM3, SRGAP3, DPYSL5, ARHGEF12
bta-miR-204↑	Axon guidance	11	SEMA6A, EPHA7, EPHB6, EFNB3, ROBO1, PLXNA2, SEMA3E, NFAT5, PPP3R1, CHP, EPHB2
bta-miR-202↓	Axon guidance	6	FGFR1, COL9A1, COL9A3, COL6A3, GFRA1, PRNP
bta-miR-199c↑	Axon guidance	13	GNAI3, EFNB3, PLXNA2, MET, EFNB2, LRRC4C, CXCL12, EPHA5, CDC42, GSK3B, EFNA5, ROBO2, SRGAP1
bta-miR-199a-5p↑	Axon guidance	6	EPHA7, KRAS, PLXNA2, GSK3B, NTNG1, SRGAP2
bta-miR-196a↓	Axon guidance	4	NRAS, COL3A1, COL1A2, COL1A1
bta-miR-195↓	Axon guidance	14	GNAI3, PLXNA2, EFNB1, EFNB2, EPHA1, SEMA6A, CDC42, EPHA7, SEMA6D, MAPK3, SEMA3D, PPP3CB, SEMA3A, NFATC3
bta-miR-193b↑	Axon guidance	5	EPHA4, KRAS, PLXNA2, PAK4, ARHGEF12
bta-miR-185↑	Axon guidance	11	PAK6, CDC42, EPHA4, PAK7, EFNB1, RHOA, PPP3R1, PPP3CA, NFATC3, EPHB2, SRGAP2
bta-miR-183↑	Axon guidance	8	EPHA4, NCK2, EPHA7, SEMA6D, CFL2, NFAT5, NTN4, ITGB1
bta-miR-182↑	Axon guidance	17	ABLIM1, GNAI3, EFNB2, MET, NTN4, PPP3R1, NTNG1, L1CAM, ARHGEF12, EPHB1, EPHA3, NRAS, EPHA7, RAC1, CFL1, UNC5D, RASA1
bta-miR-181c↑	Axon guidance	14	MET, PPP3R1, DPYSL2, EPHA4, PAK7, MAPK1, KRAS, SEMA4G, UNC5A, PAK4, NFAT5, SEMA4C, SEMA3C, ROBO2
bta-miR-181b↑	Axon guidance	13	GNAI1, PPP3R1, DPYSL2, EPHA4, MAPK1, KRAS, SEMA4G, UNC5A, PAK4, SEMA4C, NFAT5, SEMA3C, ROBO2
bta-miR-181a↑	Axon guidance	14	MET, PPP3R1, DPYSL2, EPHA4, PAK7, MAPK1, KRAS, SEMA4G, UNC5A, PAK4, NFAT5, SEMA4C, SEMA3C, ROBO2
bta-miR-16b↓	Axon guidance	14	GNAI3, PLXNA2, EFNB1, EFNB2, EPHA1, SEMA6A, PAK7, CDC42, EPHA7, SEMA6D, SEMA3D, PPP3CB, SEMA3A, NFATC3
bta-miR-15b↓	Axon guidance	14	GNAI3, PLXNA2, EFNB1, EFNB2, EPHA1, SEMA6A, PAK7, CDC42, EPHA7, SEMA6D, SEMA3D, PPP3CB, SEMA3A, NFATC3
bta-miR-148b↓	Axon guidance	10	NRP1, ROCK1, ROBO1, EPHA8, ABLIM3, CFL2, EFNB2, NFAT5, ROBO2, ARHGEF12
bta-miR-148b↓	Axon guidance	6	RPS6KA5, NCAM1, COL4A1, YWHAB, COL2A1, PRNP
bta-miR-146a↑	Axon guidance	6	NRAS, ROBO1, SEMA3G, EFNB2, RAC1, NFAT5
bta-miR-145↑	Axon guidance	17	ABLIM2, EFNB3, PLXNA2, EFNA3, NTN4, PPP3R2, DPYSL2, SEMA6A, PAK7, MAPK1, CFL2, SRGAP3, SEMA3A, PPP3CA, RASA1, SRGAP1, SRGAP2
bta-miR-142-5p↑	Axon guidance	8	NRP1, ROBO1, PLXNA2, MET, NFAT5, RHOA, PPP3CA, CDK5
bta-miR-132↑	Axon guidance	11	MAPK1, SEMA6A, KRAS, SEMA4G, CFL2, SRGAP3, NFAT5, PPP3CC, RASA1, SEMA4A, SRGAP2
bta-miR-130b↑	Axon guidance	10	PAK6, NRP1, ROBO1, CFL2, MET, EFNB2, ROBO2, DPYSL2, ARHGEF12, RASA1
bta-miR-1296↓	Axon guidance	11	NCAM1, FGFR1, COL4A2, COL9A3, CNTN2, RAF1, COL6A1, ST8SIA2, COL5A1, SRC, SPTB
bta-miR-129↑	Axon guidance	9	ABLIM1, MAPK1, PAK7, SEMA6A, EPHA8, GSK3B, L1CAM, LRRC4C, EPHB1
bta-miR-128↓	Axon guidance	8	RPS6KA5, NCAM1, GRB2, CREB1, COL3A1, YWHAB, AGRN, NCAN
bta-miR-1271↓	Axon guidance	25	ABLIM1, ABLIM2, GNAI3, EFNA1, EFNA3, PPP3R1, KRAS, PAK2, RAC2, RAC1, NFAT5, NFATC4, CHP, PAK1, RASA1, EFNB2, NTN4, DPYSL5, ARHGEF12, NTN1, SEMA6A, SEMA6B, SEMA6D, FYN, ABL1
bta-miR-1249↑	Axon guidance	20	NGEF, HRAS, PLXNA3, LIMK1, EFNB2, DPYSL5, ARHGEF12, EPHB4, NTN1, MAPK1, SEMA5B, NCK2, SEMA6C, SEMA4F, SEMA3G, MAPK3, SEMA4C, SEMA3B, NFATC4, ABL1
bta-miR-96↑	Calcium signaling pathway	16	PTGER3, PPP3R1, HTR4, GRM1, ITPR1, ITPR2, EDNRB, PLCB4, GNAQ, PLCG1, PDE1A, PDGFRA, CACNA1E, PRKACB, CACNA1C, HTR2C
bta-miR-592↓	Calcium signaling pathway	19	PHKA2, ADCY1, ADCY2, PTGER3, ERBB4, CCKBR, BST1, ERBB3, LHCGR, GRIN2A, OXTR, PTGFR, PRKX, ITPR2, EDNRA, CHRM2, ATP2A1, CACNA1C, CAMK2A
bta-miR-484↓	Calcium signaling pathway	25	SLC8A3, ADCY1, ADCY2, TNNC1, GNA11, TACR1, PPP3R2, PRKX, ATP2B2, CAMK2A, PRKCA, CCKBR, SPHK2, CACNA1I, GRIN2A, CHP2, NTSR1, P2RX6, PLCG1, P2RX1, ATP2A3, ADRA1B, CACNA1C, CACNA1D, CALM1
bta-miR-330↑	Calcium signaling pathway	15	ERBB4, ITPKB, PTGFR, GRM5, ATP2B1, ATP2B2, ATP2B4, PDE1B, ADCY9, PTK2B, HTR7, CACNA1E, CHP, PPP3CA, CALM1
bta-miR-326↑	Calcium signaling pathway	11	PRKCA, PRKACG, ATP2B2, ADCY1, SLC8A2, ERBB4, GRIN1, HTR4, PPP3CB, CACNA1E, HTR2C
bta-miR-30c↓	Calcium signaling pathway	17	PPP3R1, GRM5, ATP2B1, EDNRA, ATP2B2, EDNRB, ADRB2, ADRB1, PLCB4, PLCG1, ATP2A2, PPID, CAMK2D, PPP3CB, PDGFRB, PPP3CA, ADRA1D
bta-miR-204↑	Calcium signaling pathway	14	ERBB4, ADORA2A, PPP3R1, GRM1, ITPR1, ATP2B1, ATP2B4, P2RX1, CHRM2, CAMK2D, GRPR, ADRA1A, RYR2, CHP
bta-miR-196a↓	Calcium signaling pathway	6	EDNRB, SLC8A2, ADCY9, PLN, PDGFRA, CALM3, CALM1
bta-miR-182↑	Calcium signaling pathway	15	ADCY2, PTGER3, PHKB, PPP3R1, ITPR1, GRM5, EDNRB, PLCB4, GNAQ, ATP2A2, PLCG1, PDGFRA, CACNA1E, PRKACB, HTR2C
bta-miR-181d↑	Calcium signaling pathway	14	ADCY1, SLC25A4, CAMK2G, PPP3R1, GRM5, ATP2B1, ATP2B2, ATP2A2, ADCY9, RYR3, CAMK2D, TBXA2R, PDGFRA, CALM1
bta-miR-181a↑	Calcium signaling pathway	17	ADCY1, PTGER3, SLC25A4, CAMK2G, PPP3R1, GRM5, ATP2B1, AGTR1, ATP2B2, ATP2A2, ADCY9, RYR3, CAMK2D, TBXA2R, PDGFRA, CALM1, F2R
bta-miR-143↑	Calcium signaling pathway	8	ERBB4, HTR7, PDGFRA, CACNA1E, HTR2C, ITPR1, PRKX, CALM1
bta-miR-142-3p↑	Calcium signaling pathway	8	GNAQ, ATP2A2, ADCY9, ITPKB, PPP3CA, ITPR3, MYLK, CALM1
bta-miR-129-5p↑	Calcium signaling pathway	13	ADCY2, PTGFR, ATP2B1, ATP2B3, PLCG1, CAMK4, CHRM2, CAMK2D, PDGFRA, RYR2, PPP3CA, CACNA1C, CALM1
bta-miR-1249↑	Calcium signaling pathway	19	PRKCA, ADCY1, SLC8A2, PTGER3, NTSR1, ITPKA, GRM1, CACNA1S, P2RX6, CHRM3, ADCY9, ATP2A3, RYR3, ADRA1B, PLCD3, CALM3, PDGFRB, CACNA1C, CAMK2A
bta-miR-96↑	Focal adhesion	22	CAV1, TLN1, MAP2K1, XIAP, GRB2, VCL, IGF1R, CRKL, DOCK1, CCND2, FYN, BCL2, RAC1, PDGFRA, PPP1R12A, MAPK9, SHC1, PAK1, LAMC1, PIK3R1, SHC4, FN1
bta-miR-92b↓	Focal adhesion	9	ITGA6, ITGA5, ITGAV, COL1A2, PPP1R12A, RAP1B, COL11A1, PTEN, COL5A1
bta-miR-497↓	Focal adhesion	17	MAP2K1, ITGA2, VCL, PAK7, IGF1R, PDPK1, CRKL, ARHGAP5, CCND3, CCND2, BCL2, MAPK3, RELN, LAMC1, PIK3R1, AKT3, MYLK
bta-miR-484↓	Focal adhesion	33	XIAP, TLN2, GRB2, PDGFA, DIAPH1, PGF, BCAR1, ITGA11, PIP5K1C, ELK1, ITGB5, VCL, IGF1R, LAMB3, PDPK1, RAC3, TNR, COL6A1, PIK3R3, RAPGEF1, PARVG, COL4A4, PRKCA, FLT4, PIK3CD, RAF1, FLNB, COL5A1, KDR, VEGFB, SPDYA, VEGFA, GRLF1
bta-miR-363↑	Focal adhesion	7	ITGA6, ITGA5, ITGAV, RAP1B, PPP1CB, COL11A1, PTEN
bta-miR-330↑	Focal adhesion	18	ROCK1, MAP2K1, MAPK10, PPP1CB, CHAD, CTNNB1, IGF1R, MAPK1, PTK2, CCND3, PAK2, COL6A3, SOS2, RAP1A, LAMC2, FIGF, PIK3R1, PARVA
bta-miR-29c↑	Focal adhesion	32	CAV2, PDGFB, COL3A1, ITGA11, COL2A1, ITGB1, PTEN, VCL, CDC42, COL6A3, PDGFC, PIK3R3, COL11A1, AKT3, PIK3R1, AKT2, COL4A4, COL4A2, COL4A1, IGF1, COL5A3, BIRC2, COL5A2, COL5A1, LAMA2, ITGA6, CCND2, VEGFA, COL1A2, PDGFRB, COL1A1, LAMC1
bta-miR-29b↑	Focal adhesion	30	CAV2, PDGFB, COL3A1, ITGA11, COL2A1, PTEN, ITGB1, VCL, CDC42, COL6A3, PDGFC, THBS2, COL11A1, AKT3, AKT2, COL4A4, COL4A2, COL4A1, IGF1, COL5A3, COL5A2, COL5A1, LAMA2, ITGA6, CCND2, VEGFA, COL1A2, PDGFRB, COL1A1, LAMC1
bta-miR-29a↑	Focal adhesion	30	CAV2, PDGFB, COL3A1, ITGA11, COL2A1, PTEN, ITGB1, VCL, CDC42, COL6A3, PDGFC, COL11A1, AKT3, PIK3R1, AKT2, COL4A4, COL4A2, COL4A1, IGF1, COL5A3, COL5A2, COL5A1, LAMA2, ITGA6, CCND2, VEGFA, COL1A2, PDGFRB, COL1A1, LAMC1
bta-miR-199c↑	Focal adhesion	16	CAV3, CAV2, MET, PIP5K1C, ITGA3, CDC42, RASGRF1, ITGB8, GSK3B, VEGFA, PDGFRA, PPP1R12A, THBS1, FIGF, THBS2, FN1
bta-miR-199b↑	Focal adhesion	5	PDGFRA, ITGA3, MAPK10, THBS1, FN1
bta-miR-196a↓	Focal adhesion	7	LAMA4, ROCK1, CCND2, COL3A1, COL1A2, PDGFRA, COL1A1
bta-miR-195↓	Focal adhesion	21	MAP2K1, ITGA2, ITGA10, RAF1, PXN, CDC42, IGF1R, CCND1, CRKL, ARHGAP5, CCND3, CCND2, BCL2, MAPK3, RELN, LAMC1, ZYX, RAPGEF1, PIK3R1, AKT3, MYLK
bta-miR-185↑	Focal adhesion	14	DIAPH1, GRB2, ITGA2, ITGB3, CTNNB1, PAK6, IGF1R, PAK7, CDC42, CCND2, VEGFA, RHOA, COL1A1, PIK3R1
bta-miR-182↑	Focal adhesion	20	COL4A4, TLN1, GRB2, MET, VAV2, VCL, IGF1R, DOCK1, CCND2, BCL2, RAC1, PDGFRA, PPP1R12A, MAPK9, LAMC1, PDGFD, THBS1, THBS2, PIK3R1, SHC4
bta-miR-16b↓	Focal adhesion	22	MAP2K1, ITGA2, ITGA10, PXN, VCL, KDR, CDC42, PAK7, IGF1R, CCND1, CRKL, ARHGAP5, CCND3, CCND2, BCL2, VEGFA, RELN, LAMC1, RAPGEF1, PIK3R1, AKT3, MYLK
bta-miR-15b↓	Focal adhesion	22	MAP2K1, ITGA2, ITGA10, PXN, VCL, KDR, CDC42, PAK7, IGF1R, CCND1, CRKL, ARHGAP5, CCND3, CCND2, BCL2, VEGFA, RELN, LAMC1, RAPGEF1, PIK3R1, AKT3, MYLK
bta-miR-150↑	Focal adhesion	11	PRKCA, COL4A4, VEGFA, IGF1, ELK1, ITGB3, COL1A1, PAK1, VAV2, AKT3, SHC4
bta-miR-148b↓	Focal adhesion	13	FLT1, COL4A1, ROCK1, ITGA11, IGF1, COL2A1, PTEN, PPP1CB, ITGA9, ITGB8, ITGA5, PPP1R12A, PIK3R3
bta-miR-145↑	Focal adhesion	11	ACTG1, ACTB, IGF1R, MAPK1, PAK7, CRKL, CCND2, ITGB8, FLNB, PXN, FN1
bta-miR-1271↓	Focal adhesion	31	CAV1, XIAP, GRB2, COL3A1, DOCK1, PAK2, RAC2, ITGB8, ITGAV, RAC1, COL6A1, SHC1, PAK1, PIK3R1, FN1, SPP1, COL4A4, PRKCA, COL4A2, VAV3, MAP2K1, MYLK2, ITGA2, COL4A6, CCND1, ITGA6, CCND2, FYN, GRLF1, LAMC2, PARVA
bta-miR-1249↑	Focal adhesion	27	HRAS, XIAP, GRB2, PXN, SRC, ITGB7, COMP, THBS1, PIK3R3, SHC2, RAPGEF1, AKT3, AKT2, COL4A4, PRKCA, FLT1, FLNB, MAPK1, CCND1, ITGA6, CCND2, JUN, MAPK3, GRLF1, PDGFRB, COL1A1, PARVA
bta-miR-107↑	Focal adhesion	13	CAV3, COL4A4, VAV3, ITGA2, RAF1, VCL, KDR, CRKL, BCL2, ZYX, RAPGEF1, PIK3R1, AKT3
bta-miR-96↑	Gap junction	13	GNAI3, MAP2K1, GRB2, ADCY6, GRM1, ITPR1, ITPR2, PLCB4, KRAS, GNAQ, PDGFRA, PRKACB, HTR2C
bta-miR-374a↓	Gap junction	5	ADRB1, KRAS, MAP3K2, LPAR1, HTR2C
bta-miR-365-3p↑	Gap junction	5	PLCB4, SOS1, ADCY6, PDGFRA, PRKG1
bta-miR-199c↑	Gap junction	8	TJP1, ADRB1, GNAI3, CSNK1D, MAP3K2, PDGFRA, GJA1, GRM1
bta-miR-195↓	Gap junction	10	DRD1, GNAI3, MAP2K1, MAPK3, RAF1, PRKG1, TUBA1A, HTR2C, ITPR1, HTR2A
bta-miR-182↑	Gap junction	13	GNAI3, ADCY2, GRB2, ADCY6, ITPR1, GRM5, NRAS, PLCB4, GNAQ, PDGFRA, PRKACB, PDGFD, HTR2C
bta-miR-143↑	Gap junction	6	KRAS, PDGFRA, MAPK7, HTR2C, ITPR1, PRKX
bta-miR-96↑	GnRH signaling pathway	15	PLD1, MAP2K1, GRB2, MAP2K3, ADCY6, ITPR1, ITPR2, PLCB4, KRAS, GNAQ, MAP3K3, HBEGF, MAPK9, PRKACB, CACNA1C
bta-miR-497↓	GnRH signaling pathway	10	PLD1, MAP3K4, MAP2K1, MAP3K3, MAP2K3, MAPK3, MAP2K4, PRKACA, ITPR1, CALM1
bta-miR-484↓	GnRH signaling pathway	19	PRKCA, ADCY1, PLD1, ADCY2, GRB2, GNA11, ADCY6, RAF1, ELK1, MAPK11, MMP14, PRKX, MAP3K3, CACNA1C, MAP2K7, CAMK2A, CACNA1D, CALM1, PLA2G2F
bta-miR-330↑	GnRH signaling pathway	10	MAPK1, MAP2K1, ADCY9, MAP3K2, PTK2B, PLA2G12A, SOS2, MAPK10, MMP2, CALM1
bta-miR-27a-3p↑	GnRH signaling pathway	10	EGFR, PLD1, MAP3K4, GRB2, MAPK14, SOS1, MAP2K4, HBEGF, PRKX, PRKCB
bta-miR-195↓	GnRH signaling pathway	11	CDC42, PLD1, MAP3K4, MAP2K1, MAP3K3, MAP2K3, MAPK3, MAP2K4, RAF1, ITPR1, CALM1
bta-miR-193b↑	GnRH signaling pathway	5	KRAS, MAP3K3, ADCY9, PRKACB, CALM1
bta-miR-185↑	GnRH signaling pathway	8	CDC42, ADCY2, GRB2, MAPK14, ADCY6, CAMK2D, CALM3, GNRHR
bta-miR-182↑	GnRH signaling pathway	13	PLD1, ADCY2, GRB2, MAP2K3, ADCY6, ITPR1, NRAS, PLCB4, MAP3K3, GNAQ, HBEGF, MAPK9, PRKACB
bta-miR-181d↑	GnRH signaling pathway	12	MAPK1, ADCY1, KRAS, MAP2K1, MAP3K3, ADCY9, CAMK2G, MAP2K4, CAMK2D, MMP14, PRKCD, CALM1
bta-miR-181c↑	GnRH signaling pathway	13	ADCY1, PLD1, MAP2K1, CAMK2G, MAP2K4, MMP14, PRKCD, MAPK1, KRAS, ADCY9, MAP3K3, CAMK2D, CALM1
bta-miR-181b↑	GnRH signaling pathway	13	ADCY1, PLD1, MAP2K1, CAMK2G, MAP2K4, MMP14, PRKCD, MAPK1, KRAS, ADCY9, MAP3K3, CAMK2D, CALM1
bta-miR-181a↑	GnRH signaling pathway	13	ADCY1, PLD1, MAP2K1, CAMK2G, MAP2K4, MMP14, PRKCD, MAPK1, KRAS, ADCY9, MAP3K3, CAMK2D, CALM1
bta-miR-16b↓	GnRH signaling pathway	10	CDC42, PLD1, MAP3K4, MAP2K1, MAP3K3, MAP2K3, MAP2K4, PRKACA, ITPR1, CALM1
bta-miR-15b↓	GnRH signaling pathway	10	CDC42, PLD1, MAP3K4, MAP2K1, MAP3K3, MAP2K3, MAP2K4, PRKACA, ITPR1, CALM1
bta-miR-129↑	GnRH signaling pathway	8	MAPK1, PLA2G12A, ADCY5, CAMK2D, GNRHR, CACNA1C, CAMK2A, CALM1
bta-miR-128↓	GnRH signaling pathway	9	EGFR, ADCY3, ADCY2, GRB2, MAPK14, ADCY6, MAP2K4, HBEGF, MAP2K7
bta-miR-1271↓	GnRH signaling pathway	20	PRKCA, ADCY7, MAP2K1, GRB2, ADCY6, MAPK11, MMP14, MMP2, ITPR2, PLCB4, MAP3K4, KRAS, MAP3K3, HBEGF, GNAS, FSHB, CACNA1C, MAP2K7, PLCB2, PLA2G5
bta-miR-1249↑	GnRH signaling pathway	17	PRKCA, HRAS, ADCY1, GRB2, MMP14, CACNA1S, SRC, MAPK1, ADCY9, JUN, MAPK14, MAPK3, CALM3, CACNA1C, MAP2K7, CAMK2A, PLA2G2F
bta-miR-96↑	Insulin signaling pathway	13	MAP2K1, GRB2, FLOT2, FOXO1, IRS1, KRAS, CRKL, PRKAR1A, MAPK9, SHC1, PRKACB, PIK3R1, SHC4
bta-miR-769↓	Insulin signaling pathway	5	GSK3B, ELK1, FOXO1, PRKAA1, AKT3
bta-miR-592↓	Insulin signaling pathway	13	PIK3CG, PHKA2, EXOC7, CBL, ACACA, PRKX, G6PC2, MAPK1, EIF4E, PPP1R3B, SORBS1, INPP5D, PYGB
bta-miR-497↓	Insulin signaling pathway	16	MAP2K1, MKNK1, PDE3B, ACACB, PRKAR2A, PDPK1, CRKL, TSC1, MAPK3, FASN, PRKACA, TRIP10, INSR, PIK3R1, AKT3, CALM1
bta-miR-484↓	Insulin signaling pathway	20	PTPRF, SOCS3, GRB2, CBL, PIK3CD, HK2, MKNK2, ELK1, RAF1, IGF2, PRKX, G6PC2, SPDYA, PDPK1, SORBS1, RHEB, PIK3R3, INSR, RAPGEF1, CALM1
bta-miR-424-5p↓	Insulin signaling pathway	14	MAP2K1, PRKAB2, PHKA1, PDE3B, MKNK1, IRS1, PRKAR2A, TSC1, SOS2, FASN, IKBKB, INSR, PIK3R1, AKT3
bta-miR-3431↓	Insulin signaling pathway	6	PRKAR2B, CALM3, PDE3B, FOXO1, SOCS4, PRKACB
bta-miR-330↑	Insulin signaling pathway	12	MAPK1, EIF4E, MAP2K1, PRKAB2, SOS2, HK2, PDE3B, FOXO1, MAPK10, PPP1CB, PIK3R1, CALM1
bta-miR-214↑	Insulin signaling pathway	10	MAPK1, PDPK1, CRKL, SOCS2, SORBS1, FLOT2, CBL, IKBKB, TRIP10, PYGB
bta-miR-199a-5p↑	Insulin signaling pathway	8	KRAS, GSK3B, CBL, PIK3CD, HK2, IKBKB, PPARGC1A, PCK1
bta-miR-195↓	Insulin signaling pathway	16	MAP2K1, MKNK1, RAF1, PDE3B, PRKAR2A, CRKL, EIF4E, MAPK3, FASN, IKBKB, TRIP10, RAPGEF1, INSR, PIK3R1, AKT3, CALM1
bta-miR-193b↑	Insulin signaling pathway	6	CRKL, KRAS, PTPRF, PRKACB, PPARGC1A, CALM1
bta-miR-182↑	Insulin signaling pathway	12	NRAS, PHKB, GRB2, PRKAR1A, FLOT1, MAPK9, FOXO1, PPP1R3A, PRKACB, INSR, PIK3R1, SHC4
bta-miR-181d↑	Insulin signaling pathway	12	MAPK1, IRS2, PPP1R3C, CBLB, KRAS, MAP2K1, PRKAG2, SOCS4, RPS6KB1, PIK3R3, PPP1CB, CALM1
bta-miR-181c↑	Insulin signaling pathway	14	IRS2, MAP2K1, MKNK2, RPS6KB1, SOCS4, PPP1CB, PPP1R3D, MAPK1, CBLB, PPP1R3C, KRAS, PIK3R3, AKT3, CALM1
bta-miR-181b↑	Insulin signaling pathway	13	IRS2, MAP2K1, RPS6KB1, SOCS4, PPP1CB, PPP1R3D, MAPK1, CBLB, PPP1R3C, KRAS, PIK3R3, AKT3, CALM1
bta-miR-181a↑	Insulin signaling pathway	15	IRS2, MAP2K1, PRKAG2, MKNK2, HK2, RPS6KB1, SOCS4, PPP1CB, MAPK1, CBLB, PPP1R3C, KRAS, PIK3R3, AKT3, CALM1
bta-miR-16b↓	Insulin signaling pathway	17	MAP2K1, FLOT2, MKNK1, PDE3B, PRKAR2A, CRKL, EIF4E, TSC1, FASN, PRKACA, IKBKB, TRIP10, INSR, RAPGEF1, PIK3R1, AKT3, CALM1
bta-miR-15b↓	Insulin signaling pathway	17	MAP2K1, FLOT2, MKNK1, PDE3B, PRKAR2A, CRKL, EIF4E, TSC1, FASN, PRKACA, IKBKB, TRIP10, INSR, RAPGEF1, PIK3R1, AKT3, CALM1
bta-miR-150↑	Insulin signaling pathway	8	EIF4E, CBL, PRKAR1A, ELK1, PPP1R3A, PPARGC1A, AKT3, SHC4
bta-miR-128↓	Insulin signaling pathway	10	CRKL, TSC1, GRB2, MKNK2, FOXO1, PDE3A, RPS6KB1, PPP1CC, INSR, IRS1
bta-miR-1249↑	Insulin signaling pathway	18	SREBF1, HRAS, IRS2, PTPRF, GRB2, CBL, SOCS1, CBLC, MAPK1, GCK, SLC2A4, MAPK3, CALM3, PIK3R3, SHC2, RAPGEF1, AKT3, AKT2
bta-miR-96↑	MAPK signaling pathway	27	MEF2C, ZAK, GRB2, FGF9, MRAS, CACNB1, PPP3R1, CACNB2, CACNB4, KRAS, HSPA2, MAP3K3, RAC1, PAK1, PRKACB, RASA1, CACNA2D1, MAP2K1, TAOK1, MAP2K3, NF1, CACNA2D2, CRKL, PDGFRA, MAPK9, CACNA1E, CACNA1C
bta-miR-873↓	MAPK signaling pathway	8	PRKCA, MAP4K3, RPS6KA5, FOS, FGF5, CRKL, STK4, STK3
bta-miR-484↓	MAPK signaling pathway	39	FGFR4, FGF7, FGFR3, ZAK, GRB2, PDGFA, GNA12, MKNK2, MAPKAPK3, ELK1, PPP3R2, MAPKAPK2, PRKX, TNFRSF1A, ACVR1B, CASP3, BDNF, MAP3K3, RASGRP3, RAC3, MAP2K7, PRKCA, TAOK2, TGFBR1, PTPN5, CACNA1I, CHP2, CACNG4, RAF1, MAPK11, STK4, FLNB, CDC25B, DUSP2, RPS6KA2, CACNA1C, DUSP9, CACNA1D, PLA2G2F
bta-miR-452↓	MAPK signaling pathway	16	EGFR, FGFR1, ZAK, MAPKAPK5, PTPRR, CACNB2, PRKX, NRAS, MAP4K4, RPS6KA3, CASP3, PAK2, ELK4, RASGRP1, STMN1, DUSP9
bta-miR-424-5p↓	MAPK signaling pathway	20	FGFR1, MAP2K1, GNA12, PPM1A, PTPRR, MKNK1, HSPA1B, CACNA2D4, RPS6KA6, RPS6KA3, BDNF, MAP3K3, ELK4, NTRK2, SOS2, CACNA1E, TRAF6, IKBKB, FGF2, AKT3
bta-miR-365-3p↑	MAPK signaling pathway	11	BDNF, ARRB2, SOS1, PDGFRA, CHP, CACNA1C, FGF1, MAP3K13, AKT3, HSPA8, PPP5C
bta-miR-338↑	MAPK signaling pathway	13	FGFR2, MEF2C, FGF7, TGFBR1, PRKCG, CACNB4, GNG12, MECOM, MAP3K3, MAP3K2, DUSP16, CHP, PLA2G3
bta-miR-330↑	MAPK signaling pathway	20	MEF2C, FGFR1, ZAK, MAP2K1, PPM1B, MAPK10, MECOM, ACVR1C, MAPK1, PAK2, ELK4, MAP3K2, PLA2G12A, GADD45G, SOS2, RAP1A, CACNA1E, PPP3CA, CHP, MAP2K5
bta-miR-326↑	MAPK signaling pathway	13	PRKCA, FGF18, MRAS, NLK, CACNB1, ELK1, PRKACG, MAPK1, RPS6KA1, PPP3CB, MAPK8IP3, CACNA1E, NFATC4
bta-miR-27a-3p↑	MAPK signaling pathway	19	EGFR, GRB2, TAOK1, MAP2K4, TP53, MKNK2, CACNG2, PPM1B, PRKX, ACVR1C, PRKCB, RPS6KA5, MAP3K4, MAPK14, SOS1, RAP1B, FAS, RAPGEF2, CACNA1A
bta-miR-24-3p↑	MAPK signaling pathway	10	ACVR1B, TAOK1, PDGFRA, FGF11, MAPKAPK3, FASLG, RASA1, IL1A, ACVR1C, PLA2G2F
bta-miR-21-5p↑	MAPK signaling pathway	11	FGF18, NTF3, MAP3K1, RASGRP1, SOS2, IL1B, MAPK10, FGF12, DUSP8, STK3, ACVR1C
bta-miR-204↑	MAPK signaling pathway	16	TAOK2, TGFBR2, PPP3R1, PTPRR, CACNB1, ATF2, CDC25B, RPS6KA5, DUSP4, RPS6KA3, DUSP3, CRKL, MAP3K3, DUSP14, NTRK2, CHP
bta-miR-199c↑	MAPK signaling pathway	18	PTPN5, NLK, CACNB2, GNG12, SRF, TAB2, ACVR1C, DUSP5, CDC42, FOS, MAP3K4, DUSP1, MAP3K2, RASGRF1, DUSP16, PDGFRA, STMN1, MAP3K13
bta-miR-199b↑	MAPK signaling pathway	6	MAP3K4, FGF7, TAOK1, PDGFRA, MAPK10, ACVR1C
bta-miR-195↓	MAPK signaling pathway	23	FGFR1, FGF7, MAP2K1, MAP2K3, MRAS, MAP2K4, PPM1A, PTPRR, CACNB1, MKNK1, RAF1, CDC42, RPS6KA3, BDNF, DUSP3, CRKL, MAP3K4, MAP3K3, MAPK3, PPP3CB, IKBKB, FGF2, AKT3
bta-miR-193b↑	MAPK signaling pathway	8	MAX, CRKL, KRAS, TAOK2, MAP3K3, STMN1, PRKACB, CACNA2D2
bta-miR-185↑	MAPK signaling pathway	12	CDC42, ACVR1B, FGF18, ZAK, TAOK2, GRB2, MAPK14, PPP3R1, FGF13, GNG12, PPP3CA, STMN1
bta-miR-182↑	MAPK signaling pathway	23	MEF2C, CACNA2D1, ZAK, FGF9, GRB2, TAOK1, MRAS, MAP2K3, NF1, PPP3R1, CACNB2, CACNB4, CACNA2D2, MAP4K4, NRAS, BDNF, MAP3K3, RAC1, PDGFRA, MAPK9, CACNA1E, PRKACB, RASA1
bta-miR-181d↑	MAPK signaling pathway	19	MAP2K1, NLK, TGFBR1, MAP2K4, PPP3R1, CACNB2, PPM1B, CACNA2D4, DUSP5, MAPK1, RPS6KA3, KRAS, MAP3K3, MAPT, MAP3K8, PDGFRA, RAP1B, FAS, IL1A
bta-miR-181c↑	MAPK signaling pathway	24	MAP2K1, NLK, TGFBR1, GNA12, MAP2K4, PPP3R1, MKNK2, CACNB2, PPM1B, CACNA2D2, CACNA2D4, DUSP5, MAPK1, FOS, RPS6KA3, KRAS, MAP3K3, MAPT, MAP3K8, PDGFRA, RAP1B, FAS, IL1A, AKT3
bta-miR-181b↑	MAPK signaling pathway	21	MAP2K1, NLK, TGFBR1, GNA12, MAP2K4, PPP3R1, CACNB2, PPM1B, CACNA2D2, DUSP5, MAPK1, FOS, RPS6KA3, KRAS, MAP3K3, MAPT, PDGFRA, RAP1B, FAS, IL1A, AKT3
bta-miR-181a↑	MAPK signaling pathway	24	ZAK, MAP2K1, NLK, TGFBR1, GNA12, MAP2K4, PPP3R1, MKNK2, CACNB2, PPM1B, CACNA2D2, DUSP5, MAPK1, FOS, RPS6KA3, KRAS, MAP3K3, MAPT, MAP3K8, PDGFRA, RAP1B, FAS, IL1A, AKT3
bta-miR-16b↓	MAPK signaling pathway	23	FGFR1, FGF7, MAP2K1, MAP2K3, MRAS, NF1, MAP2K4, PPM1A, CACNB1, PTPRR, MKNK1, CDC42, RPS6KA3, BDNF, DUSP3, CRKL, MAP3K4, MAP3K3, PPP3CB, PRKACA, IKBKB, FGF2, AKT3
bta-miR-15b↓	MAPK signaling pathway	23	FGFR1, FGF7, MAP2K1, MAP2K3, MRAS, NF1, MAP2K4, PPM1A, CACNB1, PTPRR, MKNK1, CDC42, RPS6KA3, BDNF, DUSP3, CRKL, MAP3K4, MAP3K3, PPP3CB, PRKACA, IKBKB, FGF2, AKT3
bta-miR-150↑	MAPK signaling pathway	11	PRKCA, DUSP3, NLK, MAP2K4, CACNA1G, ELK1, CACNB3, PAK1, SRF, AKT3, MAP3K12
bta-miR-145↑	MAPK signaling pathway	16	FGF5, TGFBR1, TGFBR2, PPP3R2, CACNB2, FLNB, PRKX, MAPK1, ACVR1B, MAP4K4, CRKL, MAP3K3, PPP3CA, RASA1, RASA2, DUSP6
bta-miR-142-5p↑	MAPK signaling pathway	13	ZAK, FGF13, PPM1B, SRF, RPS6KA5, FOS, MAP4K4, RPS6KA4, DUSP2, MAP3K2, MAPK14, STMN1, PPP3CA
bta-miR-1296↓	MAPK signaling pathway	42	MEF2C, FGFR1, FGFR3, PDGFB, FGF11, MAP4K2, MAPKAPK3, MKNK1, MAPKAPK2, SRF, MAP3K3, MAP3K2, MAPT, FGF1, MAP2K7, AKT2, PRKCA, PTPN5, CACNA1I, CACNG4, RAF1, MAPK10, CACNG1, STK4, CACNA2D2, CACNA1S, MAP4K4, RPS6KA4, DUSP1, MAPK13, NTRK2, MAPK8IP2, CACNA1G, CACNA1H, PLA2G6, MAPK8IP3, CACNA1E, MAPK8IP1, CACNA1C, MAP3K11, PPP5C, PLA2G2F
bta-miR-129↑	MAPK signaling pathway	15	TAOK1, GNA12, TAOK3, DUSP10, CACNB1, CACNG2, CACNB4, CACNA2D2, ACVR1C, MAPK1, PLA2G12A, CACNA1C, MAP3K13, CACNA1A, CACNA1B
bta-miR-128↓	MAPK signaling pathway	16	EGFR, GRB2, TGFBR1, MAP2K4, NF1, MKNK2, CACNB2, GNG12, DUSP5, RPS6KA5, CRKL, MAPK14, PDGFRA, MAPK8IP3, RAP1B, MAP2K7
bta-miR-1271↓	MAPK signaling pathway	42	TRAF2, FGFR1, ZAK, GRB2, MRAS, PPP3R1, CACNB1, CACNB2, FGF12, CACNB4, GNG12, TNFRSF1A, ACVR1B, KRAS, MAP3K4, MAP3K3, RAC2, PAK2, HSPA2, DUSP14, MAPT, RAC1, NFATC4, CHP, PAK1, MAP2K7, RASA1, PRKCA, MAP2K1, NF1, MAPK11, CACNA2D2, MAP4K4, RPS6KA3, DUSP1, CACNA1G, CACNA1E, IKBKB, MAP3K14, CACNA1C, PLA2G5, DUSP6
bta-miR-1249↑	MAPK signaling pathway	32	FGFR1, HRAS, GRB2, MRAS, CACNB3, SRF, ACVR1B, MAP3K5, NFATC4, MAP2K7, FGF3, AKT3, AKT2, PRKCA, TAOK1, CACNG4, CACNG2, FLNB, CACNA1S, CACNA2D2, MAPK1, DUSP4, RPS6KA2, MAPK14, JUN, MAPK3, NTRK2, MAPK8IP3, PDGFRB, CACNA1C, MAP3K12, PLA2G2F
bta-miR-96↑	Oocyte meiosis	10	IGF1R, YWHAG, MAP2K1, ADCY6, PPP3R1, CPEB1, PRKACB, FBXW11, ITPR1, ITPR2
bta-miR-592↓	Oocyte meiosis	10	MAPK1, RPS6KA3, ADCY1, ADCY2, RPS6KA1, IGF1, SMC1A, CAMK2A, PRKX, ITPR2
bta-miR-497↓	Oocyte meiosis	14	PPP2R1A, MAP2K1, BTRC, CDC23, ITPR1, IGF1R, CCNE1, RPS6KA3, YWHAH, MAPK3, PPP3CB, YWHAQ, PRKACA, CALM1
bta-miR-452↓	Oocyte meiosis	8	RPS6KA3, ANAPC4, YWHAB, PPP2R5E, SKP1, CPEB1, YWHAE, PRKX
bta-miR-330↑	Oocyte meiosis	14	CDK1, MAP2K1, BTRC, SKP1, PPP1CB, RBX1, IGF1R, MAPK1, YWHAH, ADCY9, CHP, PPP3CA, FBXW11, CALM1
bta-miR-326↑	Oocyte meiosis	7	PRKACG, IGF1R, MAPK1, ADCY1, RPS6KA1, PPP2R5B, PPP3CB
bta-miR-195↓	Oocyte meiosis	13	PPP2R1A, MAP2K1, BTRC, PPP2R5C, ITPR1, IGF1R, CCNE1, RPS6KA3, YWHAH, MAPK3, PPP3CB, YWHAQ, CALM1
bta-miR-193b↑	Oocyte meiosis	5	YWHAZ, ADCY9, PPP2R5C, PRKACB, CALM1
bta-miR-185↑	Oocyte meiosis	11	IGF1R, AR, YWHAZ, ADCY2, PPP2R5D, PPP2R5C, ADCY6, CAMK2D, PPP3R1, CALM3, PPP3CA
bta-miR-182↑	Oocyte meiosis	10	IGF1R, YWHAG, ADCY2, ADCY6, PPP3R1, CPEB1, PRKACB, FBXW11, CDC27, ITPR1
bta-miR-181d↑	Oocyte meiosis	12	CCNB1, MAPK1, RPS6KA3, ADCY1, YWHAG, MAP2K1, ADCY9, CAMK2G, CAMK2D, PPP3R1, PPP1CB, CALM1
bta-miR-181c↑	Oocyte meiosis	14	ADCY1, MAP2K1, CAMK2G, PPP3R1, PPP1CB, CCNB1, MAPK1, YWHAG, RPS6KA3, SLK, ADCY9, CAMK2D, PPP2R5E, CALM1
bta-miR-181b↑	Oocyte meiosis	13	ADCY1, MAP2K1, CAMK2G, PPP3R1, CPEB1, PPP1CB, MAPK1, YWHAG, RPS6KA3, SLK, ADCY9, CAMK2D, CALM1
bta-miR-181a↑	Oocyte meiosis	13	ADCY1, MAP2K1, CAMK2G, PPP3R1, PPP1CB, CCNB1, MAPK1, YWHAG, RPS6KA3, ADCY9, CAMK2D, PPP2R5E, CALM1
bta-miR-16b↓	Oocyte meiosis	13	PPP2R1A, MAP2K1, BTRC, PPP2R5C, ITPR1, IGF1R, CCNE1, RPS6KA3, YWHAH, PPP3CB, YWHAQ, PRKACA, CALM1
bta-miR-15b↓	Oocyte meiosis	13	PPP2R1A, MAP2K1, BTRC, PPP2R5C, ITPR1, IGF1R, CCNE1, RPS6KA3, YWHAH, PPP3CB, YWHAQ, PRKACA, CALM1
bta-miR-145↑	Oocyte meiosis	8	IGF1R, MAPK1, CAMK2D, PPP3R2, SKP1, CPEB1, PPP3CA, PRKX
bta-miR-129↑	Oocyte meiosis	9	PGR, MAPK1, ADCY5, PPP2R5C, YWHAB, CAMK2D, SMC1A, CAMK2A, CALM1
bta-miR-96↑	Signaling by EGFR	8	KRAS, PLCG1, MAP2K1, GRB2, ARHGEF7, SH3KBP1, SHC1, PIK3R1
bta-miR-497↓	Signaling by EGFR	6	MAP2K1, AP2A1, MAPK3, PAG1, SH3GL2, PIK3R1
bta-miR-452↓	Signaling by EGFR	5	EGFR, NRAS, STAM2, YWHAB, PAG1
bta-miR-374a↓	Signaling by EGFR	4	SPRY2, ADAM10, KRAS, CBL
bta-miR-330↑	Signaling by EGFR	7	MAPK1, MAP2K1, GAB1, SH3KBP1, PAG1, PIK3R1, PTPN11
bta-miR-31↓	Signaling by EGFR	6	CDC42, ADAM10, KRAS, CLTC, SRC, PAG1
bta-miR-29b↑	Signaling by EGFR	6	EPS15, CDC42, SPRY1, GAB1, ADAM12, CLTC
bta-miR-29a↑	Signaling by EGFR	7	EPS15, CDC42, SPRY1, GAB1, ADAM12, CLTC, PIK3R1
bta-miR-27a-3p↑	Signaling by EGFR	8	EGFR, EPS15, SPRY2, GRB2, STAM2, SOS1, GAB1, YWHAB
bta-miR-221↑	Signaling by EGFR	5	PLCG1, ARHGEF7, CBL, ADAM17, PIK3R1
bta-miR-199a-5p↑	Signaling by EGFR	4	KRAS, CBL, CLTC, PXN
bta-miR-195↓	Signaling by EGFR	9	CDC42, MAP2K1, AP2A1, MAPK3, RAF1, PAG1, SH3GL2, PXN, PIK3R1
bta-miR-181d↑	Signaling by EGFR	6	EPS15, MAPK1, KRAS, MAP2K1, ARHGEF7, PAG1
bta-miR-181a↑	Signaling by EGFR	6	EPS15, MAPK1, KRAS, MAP2K1, ARHGEF7, PAG1
bta-miR-16b↓	Signaling by EGFR	7	CDC42, MAP2K1, AP2A1, PAG1, SH3GL2, PXN, PIK3R1
bta-miR-15b↓	Signaling by EGFR	7	CDC42, MAP2K1, AP2A1, PAG1, SH3GL2, PXN, PIK3R1
bta-miR-145↑	Signaling by EGFR	5	EPS15, MAPK1, ADAM17, UBA52, PXN
bta-miR-142-3p↑	Signaling by EGFR	4	CLTA, GAB1, HGS, STAM
bta-miR-133a↑	Signaling by EGFR	5	EPS15, CLTA, CBL, CLTC, SH3GL2
bta-miR-129-5p↑	Signaling by EGFR	6	MAPK1, PLCG1, YWHAB, SH3KBP1, PAG1, PIK3R1
bta-miR-129↑	Signaling by EGFR	6	MAPK1, PLCG1, YWHAB, SH3KBP1, CLTC, PTPN11
bta-miR-1249↑	Signaling by EGFR	9	MAPK1, HRAS, AP2A2, GRB2, MAPK3, CBL, ADAM12, SRC, PXN
bta-miR-96↑	Signalling by NGF	25	MEF2C, GRB2, ADCY6, FOXO1, FOXO3, FOXO4, KRAS, RAC1, PDE1A, SHC1, PRKACB, FRS2, CASP2, ARHGDIA, PIK3R1, MAP2K1, CREB1, RICTOR, PRKCE, KIDINS220, IRS1, ITPR1, ITPR2, PLCG1, PRKAR1A
bta-miR-497↓	Signalling by NGF	18	PPP2R1A, MAP2K1, RICTOR, FURIN, ITPR1, RPS6KA3, PRKAR2A, DUSP3, PDPK1, PRDM4, AP2A1, MAPK3, PRKACA, OMG, PIK3R1, SH3GL2, AKT3, CALM1
bta-miR-424-5p↓	Signalling by NGF	13	MAP2K1, ADCY5, IRS1, ITPR1, PRKAR2A, RPS6KA3, PRDM4, AP2A1, NTRK2, IKBKB, TRAF6, PIK3R1, AKT3
bta-miR-365-3p↑	Signalling by NGF	6	SOS1, ADCY6, RIT1, RICTOR, FRS2, AKT3
bta-miR-345-3p↑	Signalling by NGF	9	IRAK1, ADCY9, PPP2CA, YWHAB, PRKCI, RIT1, TRAF6, PIK3R2, DUSP6
bta-miR-330↑	Signalling by NGF	15	MEF2C, MEF2A, MAP2K1, ADCYAP1R1, CREB1, FOXO1, FOXO3, MAPK1, PDE1B, ADCY9, RALA, RAP1A, PIK3R1, CALM1, MAP2K5
bta-miR-32↑	Signalling by NGF	11	ADCY3, PRKAR2B, IRS2, CREB1, PCSK6, PRKCE, FRS2, PTEN, ITPR1, BCL2L11, DUSP6
bta-miR-31↓	Signalling by NGF	14	PPP2R1B, IRS2, ADCY1, MAPKAPK2, PRKCE, CLTC, YWHAE, FURIN, BCL2L11, SRC, SORCS3, KRAS, NTRK2, CALM1
bta-miR-222↑	Signalling by NGF	6	CDKN1B, RALA, FRS2, BCL2L11, PIK3R1, ITPR2
bta-miR-221↑	Signalling by NGF	7	CDKN1B, PLCG1, ADAM17, RALA, BCL2L11, PIK3R1, ITPR2
bta-miR-214↑	Signalling by NGF	12	MAPK1, PDPK1, PRDM4, ADORA2A, SQSTM1, PPP2CB, YWHAB, FOXO4, IKBKB, ITPR3, PTEN, BCL2L11
bta-miR-21-3p↑	Signalling by NGF	9	MEF2A, PSEN1, RPS6KA2, FOXO3, CLTC, SHC3, FRS2, BCL2L11, CALM1
bta-miR-204↑	Signalling by NGF	14	APH1A, ADORA2A, ADCY6, RICTOR, FOXO4, ITPR1, RPS6KA5, DUSP4, DUSP3, AP2A2, RPS6KA3, NTRK2, SHC1, FRS2
bta-miR-195↓	Signalling by NGF	18	PPP2R1A, MAP2K1, RAF1, ITPR1, RPS6KA3, PRKAR2A, DUSP3, PRDM4, AP2A1, MAPK3, IKBKB, OMG, RAPGEF1, PIK3R1, ARHGDIA, SH3GL2, AKT3, CALM1
bta-miR-185↑	Signalling by NGF	11	PRKAR2A, ADCY2, GRB2, MAPK14, PPP2R5D, ADCY6, RHOA, CALM3, FURIN, PIK3R1, ADCYAP1
bta-miR-183↑	Signalling by NGF	10	MEF2C, RPS6KA3, PPP2CA, PSEN2, PPP2CB, NTRK2, RALA, FOXO1, FRS2, IRS1
bta-miR-182↑	Signalling by NGF	20	MEF2C, RTN4, ADCY2, GRB2, CREB1, ADCY6, FOXO1, FOXO3, PRKCE, KIDINS220, ITPR1, NRAS, PLCG1, PRKAR1A, RAC1, PRKACB, CASP2, FRS2, PIK3R1, ARHGDIA
bta-miR-181d↑	Signalling by NGF	16	IRS2, ADCY1, MAP2K1, CREB1, ADRBK1, PRKCE, PTEN, PRKCD, BCL2L11, MAPK1, RPS6KA3, KRAS, PRDM4, ADCY9, RALA, CALM1
bta-miR-181c↑	Signalling by NGF	17	IRS2, ADCY1, MAP2K1, CREB1, ADRBK1, PRKCE, PTEN, PRKCD, BCL2L11, MAPK1, RPS6KA3, KRAS, PRDM4, ADCY9, RALA, AKT3, CALM1
bta-miR-181b↑	Signalling by NGF	16	IRS2, ADCY1, MAP2K1, CREB1, ADRBK1, PRKCE, PTEN, PRKCD, BCL2L11, MAPK1, RPS6KA3, KRAS, ADCY9, RALA, AKT3, CALM1
bta-miR-181a↑	Signalling by NGF	17	IRS2, ADCY1, MAP2K1, CREB1, ADRBK1, PRKCE, PTEN, PRKCD, BCL2L11, MAPK1, RPS6KA3, KRAS, PRDM4, ADCY9, RALA, AKT3, CALM1
bta-miR-16b↓	Signalling by NGF	19	PPP2R1A, MAP2K1, RICTOR, ITPR1, RPS6KA3, PRKAR2A, DUSP3, PRDM4, AP2A1, PRKACA, IKBKB, PCSK6, OMG, RAPGEF1, PIK3R1, ARHGDIA, SH3GL2, AKT3, CALM1
bta-miR-15b↓	Signalling by NGF	19	PPP2R1A, MAP2K1, RICTOR, ITPR1, RPS6KA3, PRKAR2A, DUSP3, PRDM4, AP2A1, PRKACA, IKBKB, PCSK6, OMG, RAPGEF1, PIK3R1, ARHGDIA, SH3GL2, AKT3, CALM1
bta-miR-148b↓	Signalling by NGF	11	RTN4, RPS6KA5, CDKN1B, ADCY2, YWHAB, RICTOR, IKBKB, IRS1, PTEN, CHUK, BCL2L11
bta-miR-142-3p↑	Signalling by NGF	10	CLTA, AKT1S1, ADCY9, RAC1, FOXO1, RICTOR, FOXO4, ITPR3, CRK, CALM1
bta-miR-133a↑	Signalling by NGF	10	CLTA, PPP2CA, PPP2R5D, ADCY6, PPP2CB, CLTC, CRK, SH3GL2, ARHGDIA, ADCYAP1
bta-miR-129-5p↑	Signalling by NGF	12	MAPK1, PDPK1, ADCY2, CAMK4, PLCG1, NTRK2, YWHAB, PRKCE, RALGDS, STAT3, PIK3R1, CALM1
bta-miR-129↑	Signalling by NGF	12	MAPK1, MEF2A, HDAC2, PLCG1, GSK3B, ADCY5, ADCYAP1R1, YWHAB, RICTOR, CLTC, FRS2, CALM1
bta-miR-128↓	Signalling by NGF	14	ADCY3, ADCY2, GRB2, CREB1, ADCY6, YWHAB, FOXO1, FOXO4, IRS1, FURIN, RPS6KA5, MAPK14, NGFRAP1, NGFR
bta-miR-1271↓	Signalling by NGF	39	RTN4, APH1A, ADCY7, GRB2, ADCY6, TRIB3, FOXO1, FOXO3, FOXO4, CLTC, ATF1, PRKAR2B, LINGO1, KRAS, CASP9, MAPKAP1, RAC1, RALB, NGFRAP1, SHC1, CASP2, FRS2, PIK3R1, PPP2R1A, MAP2K1, PRKCI, MAPK11, PRKCE, KIDINS220, IRS1, RALGDS, BCL2L11, ITPR2, RPS6KA3, HDAC2, PRKAR1A, RIT1, IKBKB, DUSP6
bta-miR-1249↑	Signalling by NGF	30	HRAS, ADCY1, APH1A, GRB2, SRC, SORCS3, ADCYAP1, AKT1S1, MAPKAP1, AATF, RAPGEF1, SHC2, CASP2, AKT3, AKT2, PPP2R1B, IRS2, ARHGEF1, MAPK1, DUSP4, AP2A2, CDKN1B, PRDM4, ADCY9, RPS6KA2, GSK3A, MAPK14, MAPK3, NTRK2, CALM3
bta-miR-96↑	TGF-beta signaling pathway	17	SMAD7, MRAS, FOXK2, FOXO1, FOXO3, SMAD1, FOXO4, FOXN3, ACVR2A, FOXQ1, EP300, KRAS, FOXF2, MAPK9, RAB10, TLL1, ACVR1
bta-miR-374a↓	TGF-beta signaling pathway	6	ACVR2B, NOG, BMP2, LTBP1, SMAD2, PITX2
bta-miR-363↑	TGF-beta signaling pathway	5	EP300, SMAD7, GDF6, SMAD6, RPS6KB1
bta-miR-346↑	TGF-beta signaling pathway	5	ACVR2B, ID1, SMAD4, SMAD3, BMP8B
bta-miR-345-3p↑	TGF-beta signaling pathway	5	INHBB, ROCK1, PPP2CA, SMAD2, THBS1
bta-miR-3431↓	TGF-beta signaling pathway	5	SP1, ID1, TGFBR1, BMPR2, THBS1
bta-miR-330↑	TGF-beta signaling pathway	15	SMAD9, ROCK1, SMAD7, GDF6, SMAD5, CREBBP, FST, RBL1, BMPR2, SKP1, RBX1, ACVR1C, MAPK1, ID2, SP1
bta-miR-21-5p↑	TGF-beta signaling pathway	6	SMAD7, BMPR2, SMURF2, ACVR1C, BMP8A, PITX2
bta-miR-214↑	TGF-beta signaling pathway	9	MAPK1, ACVR1B, ACVR2B, ACVRL1, TGFBR1, PPP2CB, BMP8B, RBX1, BMP8A
bta-miR-199c↑	TGF-beta signaling pathway	11	ACVR2A, ACVR2B, NOG, BMP2, RBL2, FST, ID4, BMPR1B, THBS1, THBS2, ACVR1C
bta-miR-199a-5p↑	TGF-beta signaling pathway	8	ACVR2A, BMP3, ACVR1B, ACVR2B, ACVRL1, KRAS, RAB10, JUNB
bta-miR-195↓	TGF-beta signaling pathway	11	ACVR2A, PPP2R1A, ACVR2B, SMAD7, MAPK3, SMAD5, SMAD3, SMURF2, SMURF1, BMPR1A, BMP8A
bta-miR-183↑	TGF-beta signaling pathway	6	ACVR2A, ACVR2B, PPP2CA, PPP2CB, SMAD4, THBS3
bta-miR-182↑	TGF-beta signaling pathway	17	BMP3, MRAS, GDF6, FOXK2, FOXN2, FOXO1, FOXO3, SMAD1, FOXN3, CITED2, NRAS, FOXQ1, EP300, FOXF2, MAPK9, RAB10, ACVR1
bta-miR-181c↑	TGF-beta signaling pathway	11	ACVR2A, MAPK1, ACVR2B, E2F5, SMAD7, TGFBR1, LEFTY2, BMPR2, ID4, RPS6KB1, DCN
bta-miR-181b↑	TGF-beta signaling pathway	10	ACVR2A, MAPK1, ACVR2B, E2F5, SMAD7, TGFBR1, CREBBP, BMPR2, RPS6KB1, DCN
bta-miR-181a↑	TGF-beta signaling pathway	10	ACVR2A, MAPK1, ACVR2B, E2F5, SMAD7, TGFBR1, BMPR2, ID4, RPS6KB1, DCN
bta-miR-16b↓	TGF-beta signaling pathway	10	ACVR2A, PPP2R1A, ACVR2B, SMAD7, SMAD5, SMAD3, SMURF2, SMURF1, BMPR1A, BMP8A
bta-miR-15b↓	TGF-beta signaling pathway	10	ACVR2A, PPP2R1A, ACVR2B, SMAD7, SMAD5, SMAD3, SMURF2, SMURF1, BMPR1A, BMP8A
bta-miR-155↑	TGF-beta signaling pathway	6	SP1, GDF6, SMAD2, RPS6KB1, SMAD1, ACVR1C
bta-miR-148b↓	TGF-beta signaling pathway	11	INHBB, ACVR2B, NOG, LTBP1, EP300, ROCK1, GDF6, SMAD2, SKP1, BMP8A, ACVR1
bta-miR-145↑	TGF-beta signaling pathway	13	BMP3, SMAD5, TGFBR2, FOXO1, SMAD3, SMAD2, CITED2, INHBB, ACVR1B, ACVR2A, MAPK1, ZFYVE9, TLL1
bta-miR-145↑	TGF-beta signaling pathway	11	INHBB, ACVR2A, MAPK1, ACVR1B, ZFYVE9, TGFBR1, SMAD5, TGFBR2, SMAD3, SMAD2, SKP1
bta-miR-132↑	TGF-beta signaling pathway	11	MAPK1, ACVR2B, EP300, KRAS, FOXA1, GDF5, RIT1, FOXO3, FOXN3, CITED2, FKBP2
bta-miR-130b↑	TGF-beta signaling pathway	8	INHBB, ZFYVE9, TGFBR1, SMAD5, TGFBR2, BMPR2, SKP1, ACVR1
bta-miR-128↓	TGF-beta signaling pathway	8	ACVR2A, LTBP1, ID2, SP1, TGFBR1, SMAD2, RPS6KB1, ACVR1
bta-miR-1249↑	TGF-beta signaling pathway	21	HRAS, FOXL1, FOXK1, SMAD6, MRAS, FOXK2, SMAD3, FOXP4, FOXN3, FOXN4, FOXR2, MAPK1, ACVR1B, MAPK14, JUN, ZFYVE9, LASS1, MAPK3, SMURF2, FOXD2, BMP8A
bta-miR-424-5p↓	Ubiquitin mediated proteolysis	12	CUL3, CUL2, UBE4A, UBE2K, WWP1, BTRC, UBE4B, CDC23, SIAH1, SMURF1, TRAF6, UBE2Q1
bta-miR-365-5p↑	Ubiquitin mediated proteolysis	4	FBXW7, UBE3B, CBL, SAE1
bta-miR-338↑	Ubiquitin mediated proteolysis	6	FBXW7, SYVN1, UBE4A, UBE2G1, CBL, UBE2Q1
bta-miR-30e-5p↓	Ubiquitin mediated proteolysis	16	SOCS3, UBE2G1, SKP2, UBE2J1, BIRC6, UBE2F, HERC3, UBE2I, UBE3C, UBE2J2, UBE2QL1, CUL2, NEDD4, WWP1, NEDD4L, RCHY1
bta-miR-30c↓	Ubiquitin mediated proteolysis	18	SOCS3, SOCS1, UBE2J1, BIRC6, UBE2F, UBE2I, UBE3C, UBE2J2, HERC2, CUL2, UBE2O, CBLB, UBE2D2, NEDD4, WWP1, DET1, NEDD4L, RCHY1
bta-miR-23b-3p↑	Ubiquitin mediated proteolysis	13	XIAP, CDC23, SKP1, UBE2R2, CUL3, UBE2D3, MAP3K1, KLHL13, PIAS2, RCHY1, NEDD4L, UBE2D1, UBE2U
bta-miR-224↓	Ubiquitin mediated proteolysis	9	ANAPC1, UBE2D3, UBE2D2, NEDD4, BTRC, UBE2G1, UBE2J1, UBE2NL, BRCA1
bta-miR-21-3p	Ubiquitin mediated proteolysis	9	MAP3K1, UBR5, TRIM32, UBE4B, UBA3, BIRC3, UBE2L3, CDC27, UBE2Q1
bta-miR-194↓	Ubiquitin mediated proteolysis	8	FBXW7, SYVN1, WWP1, UBR5, UBA2, ITCH, CUL4B, TRIP12
bta-miR-146a↑	Ubiquitin mediated proteolysis	6	TRIM37, UBR5, FBXO4, ITCH, PARK2, TRAF6
bta-miR-128↓	Ubiquitin mediated proteolysis	11	UBE2N, UBE2E3, FBXW7, UBE2Z, NEDD4, UBR5, UBE2W, UBE2F, UBE2NL, UBE2Q1, UBE2E2
bta-miR-484↓	VEGF signaling pathway	16	PRKCA, SPHK2, PIK3CD, MAPKAPK3, CHP2, PPP3R2, RAF1, MAPK11, MAPKAPK2, KDR, SH2D2A, PLCG1, RAC3, VEGFA, PIK3R3, PLA2G2F
bta-miR-330↑	VEGF signaling pathway	8	MAPK1, PTK2, MAP2K1, PLA2G12A, PPP3CA, CHP, NFATC3, PIK3R1
bta-miR-30c↓	VEGF signaling pathway	9	KRAS, PLCG1, PLA2G12A, PIK3CD, NFAT5, PPP3CB, PPP3R1, PPP3CA, PIK3R2
bta-miR-29c↑	VEGF signaling pathway	8	CDC42, VEGFA, NFAT5, NFATC4, PIK3R3, AKT3, PIK3R1, AKT2
bta-miR-195↓	VEGF signaling pathway	9	CDC42, MAP2K1, MAPK3, PPP3CB, RAF1, NFATC3, AKT3, PXN, PIK3R1
bta-miR-185↑	VEGF signaling pathway	7	CDC42, MAPK14, VEGFA, PPP3R1, PPP3CA, NFATC3, PIK3R1
bta-miR-16b↓	VEGF signaling pathway	9	CDC42, MAP2K1, VEGFA, PPP3CB, NFATC3, AKT3, PXN, PIK3R1, KDR
bta-miR-15b↓	VEGF signaling pathway	9	CDC42, MAP2K1, VEGFA, PPP3CB, NFATC3, AKT3, PXN, PIK3R1, KDR
bta-miR-146b↑	VEGF signaling pathway	3	KRAS, NFAT5, PPP3R2
bta-miR-1249↑	VEGF signaling pathway	13	PRKCA, HRAS, SRC, PXN, MAPK1, MAPK14, MAPK3, NFATC4, PIK3R3, SHC2, AKT3, AKT2, PLA2G2F
bta-miR-96↑	Wnt signaling pathway	12	PLCB4, EP300, CCND2, SFRP4, RAC1, LRP6, PPP3R1, MAPK9, FZD3, PRKACB, TBL1X, FBXW11
bta-miR-497↓	Wnt signaling pathway	29	PCDHA7, PPP6C, PCDHA8, NKD1, PCDHA2, PCDHA3, BTRC, PCDHA4, PCDHA5, PCDHA1, PCDHAC2, PCDHAC1, SMARCD2, ACTR1A, PPP3CB, PCDHA10, PCDHA12, PCDHA13, AXIN2, NFATC3, TBL1XR1, DVL3, SMAD5, SMAD3, PCDH9, PCDH17, FZD4, ITPR1, DVL1, CCND3, CCND2, LRP6, SIAH1
bta-miR-497↓	Wnt signaling pathway	16	TBL1XR1, DVL3, PPP2R1A, NKD1, BTRC, SMAD3, FZD4, DVL1, CCND3, CCND2, LRP6, PPP3CB, SIAH1, PRKACA, AXIN2, NFATC3
bta-miR-452↓	Wnt signaling pathway	10	WNT5A, PLCB4, SMAD4, LEF1, SMAD2, PPP2R5E, SKP1, DAAM1, FZD4, PRKX
bta-miR-449a↑	Wnt signaling pathway	10	WNT1, TBL1XR1, CCND1, ROCK1, PPP2R5A, LEF1, NFATC4, PLCB1, DAAM1, FOSL1
bta-miR-424-5p↓	Wnt signaling pathway	13	TBL1XR1, DVL3, WNT3A, BTRC, SMAD3, FZD4, DVL1, CCND3, LRP6, NFAT5, SIAH1, AXIN2, NFATC3
bta-miR-346↑	Wnt signaling pathway	5	CSNK2A2, PRICKLE2, SMAD4, LRP6, SMAD3
bta-miR-345-3p↑	Wnt signaling pathway	7	CER1, WNT2, ROCK1, PPP2CA, FRAT1, SMAD2, PLCB1
bta-miR-330↑	Wnt signaling pathway	20	CSNK1A1, TBL1XR1, ROCK1, BTRC, CREBBP, FZD3, SKP1, MAPK10, FZD5, RBX1, CTNNB1, CCND3, LRP6, FRAT2, PPP3CA, CHP, RUVBL1, NFATC3, FBXW11, APC
bta-miR-326↑	Wnt signaling pathway	30	PPP2R5B, PCDHGA9, PCDHGA8, PCDHGC5, PCDHGA7, PCDHGA6, PCDHGC4, PCDHGA5, PCDHGC3, PCDHGA4, PCDHGA3, PCDHGA2, PCDHGA1, CDH22, PCDHGB1, PPP3CB, NFATC4, PRKCA, PCDHGA12, TBL1XR1, PCDHGA10, PCDHGA11, CSNK1G1, NLK, PCDHGB7, SMAD3, PCDHGB6, PCDHGB3, FZD5, PCDHGB2, PCDHGB5, PCDHGB4, CSNK1G3
bta-miR-2904↑	Wnt signaling pathway	7	WNT4, NLK, SMARCD1, HOXC5, CELSR2, CELSR1, NFATC3
bta-miR-27a-3p↑	Wnt signaling pathway	11	DKK2, WNT16, PSEN1, SFRP1, VANGL1, NFAT5, SMAD4, TP53, FZD3, PRKX, PRKCB
bta-miR-2332↓	Wnt signaling pathway	17	BTRC, PCDH9, FZD3, CDH2, EN2, TCF7L2, CCND2, SFRP2, HOXC4, SMARCA5, LRP6, GNG2, SIAH1, TBL1X, WNT6, SMARCA4, CDH11
bta-miR-2285c↓	Wnt signaling pathway	7	WNT7B, PSEN1, NFAT5, LRP6, SIAH1, WIF1, FZD5
bta-miR-222↑	Wnt signaling pathway	17	PCDHA6, PCDHA7, PPP6C, PCDHA8, PCDHA2, PCDH11Y, PCDHA3, NLK, PCDH11X, PCDHA4, PCDHA5, PPP3R1, ARID1A, PCDHA1, PCDHAC2, ITPR2, PCDHAC1, FAT2, PCDHA10, PCDHA12, AXIN2, PCDHA13
bta-miR-221↑	Wnt signaling pathway	20	PCDHA6, PCDHA7, PPP6C, PCDHA8, PCDHA9, PCDHA2, PCDHA3, PCDHA4, PCDHA5, PPP3R1, PCDHA1, PCDHAC2, PCDHAC1, FAT2, PCDHA10, PCDHA12, PCDHA13, AXIN2, PCDH11Y, PCDH11X, NLK, PCDH10, ARID1A, ITPR2, SMARCA1
bta-miR-214↑	Wnt signaling pathway	18	TBL1XR1, ADSS, ACVRL1, PCDH20, TLE4, CELSR2, PCDH7, ITPR3, FZD4, FZD7, ACVR1B, PLCB4, HOXA4, SMARCC1, HOXC4, SMARCD1, PPP2CB, WNT9A
bta-miR-204↑	Wnt signaling pathway	12	DKK2, DVL3, WNT4, VANGL1, CCND2, PRICKLE2, NFAT5, CAMK2D, PPP3R1, PPP2R5E, CHP, TCF7L1
bta-miR-195↓	Wnt signaling pathway	36	PCDHA6, PPP6C, PCDHA7, PCDHA8, NKD1, PCDHA9, PCDHA2, PCDHA3, PCDHA4, BTRC, WNT3A, PPP2R5C, PCDHA5, PCDHA1, PCDHAC2, PCDHAC1, SMARCD2, ACTR1A, PPP3CB, PCDHA10, PCDHA11, PCDHA12, PCDHA13, AXIN2, NFATC3, BCL9, TBL1XR1, DVL3, SMAD5, SMAD3, TLE4, PCDH9, PCDH17, ITPR1, DVL1, CCND1, CCND3, CCND2, LRP6, SIAH1, WNT7A
bta-miR-194↓	Wnt signaling pathway	8	VANGL1, CAMK2G, PRICKLE2, RAC1, NFAT5, PPP3R1, FZD5, FZD6
bta-miR-185↑	Wnt signaling pathway	30	PCDHA6, PCDHA7, PCDHA8, PCDHA9, APC2, PCDHA2, PCDHA3, PPP2R5D, PCDHA4, PCDHA5, PPP2R5C, PPP3R1, GNG12, PCDHA1, PCDHAC2, CTNNB1, PCDHAC1, ACVR1B, WNT1, PCDHA10, PCDHA11, PPP3CA, PCDHA12, PCDHA13, NFATC3, CSNK1G1, PCDH10, PRKCH, PCDH9, ARID1A, FZD4, CSNK1D, CCND2, HOXB5, SMARCC1
bta-miR-183↑	Wnt signaling pathway	17	PRKCA, CSNK1G1, PPP2R5C, SMAD4, CELSR3, TLE4, TCF7L2, CTNNA2, CDH9, PLCB4, CCND2, PPP2CA, PPP2CB, LRP6, CSNK1G3, GNG4, GNG5
bta-miR-182↑	Wnt signaling pathway	12	PLCB4, EP300, CCND2, CSNK1E, RAC1, PPP3R1, MAPK9, FZD3, PRKACB, TBL1X, FBXW11, APC
bta-miR-181b↑	Wnt signaling pathway	28	PCDHA6, PCDHA7, PCDHA8, PCDHA9, PCDHA2, PCDHA3, PCDHA4, PCDHA5, PPP3R1, PCDHA1, PCDHAC2, PCDHAC1, TTBK1, PCDHA10, PCDHA11, PCDHA12, PCDHA13, TBL1XR1, CSNK1G1, PCDH11Y, NLK, CREBBP, EN1, EN2, PRKCE, PRKCD, FZD4, HOXB4, CDH13, HOXB5, WNT11, CSNK1G3, TBL1X
bta-miR-181a↑	Wnt signaling pathway	28	PCDHA6, PCDHA7, PCDHA8, WNT16, PCDHA9, PCDHA2, PCDHA3, PCDHA4, PCDHA5, PPP3R1, PCDHA1, PCDHAC2, PCDHAC1, PCDHA10, PCDHA11, PCDHA12, PCDHA13, TBL1XR1, CSNK1G1, PCDH11Y, NLK, EN1, EN2, PRKCE, CTNNA1, PRKCD, HOXB4, CDH13, HOXB5, SFRP4, PPP2R5E, CSNK1G3, TBL1X
bta-miR-16b↓	Wnt signaling pathway	36	PCDHA6, PPP6C, PCDHA7, PCDHA8, PCDHA9, PCDHA2, PCDHA3, PCDHA4, BTRC, WNT3A, PPP2R5C, PCDHA5, PCDHA1, PCDHAC2, PCDHAC1, SMARCD2, ACTR1A, PPP3CB, PCDHA10, PCDHA11, PCDHA12, PCDHA13, AXIN2, NFATC3, BCL9, TBL1XR1, DVL3, SMAD5, SMAD3, TLE4, PCDH9, PCDH17, ITPR1, DVL1, CCND1, FZD10, CCND3, CCND2, LRP6, SIAH1, WNT7A
bta-miR-15b↓	Wnt signaling pathway	36	PCDHA6, PPP6C, PCDHA7, PCDHA8, PCDHA9, PCDHA2, PCDHA3, PCDHA4, BTRC, WNT3A, PPP2R5C, PCDHA5, PCDHA1, PCDHAC2, PCDHAC1, SMARCD2, ACTR1A, PPP3CB, PCDHA10, PCDHA11, PCDHA12, PCDHA13, AXIN2, NFATC3, BCL9, TBL1XR1, DVL3, SMAD5, SMAD3, TLE4, PCDH9, PCDH17, ITPR1, DVL1, CCND1, FZD10, CCND3, CCND2, LRP6, SIAH1, WNT7A
bta-miR-155↑	Wnt signaling pathway	18	PCDHA6, CSNK1A1, PCDHA8, PCDHA9, PCDHA2, CSNK1G2, PCDHA3, PCDHA4, PCDHA5, TLE4, PCDH9, SMAD2, SMAD1, PCDHA1, FZD5, PCDHA10, PCDHA12, PLCB1, PCDHA13, SMARCA4, APC
bta-miR-148b↓	Wnt signaling pathway	12	WNT1, TBL1XR1, WNT10B, EP300, ROCK1, NLK, PRICKLE2, NFAT5, SMAD2, SKP1, CAMK2A, FZD6
bta-miR-146b↑	Wnt signaling pathway	4	WNT5A, SMAD4, NFAT5, PPP3R2
bta-miR-145↑	Wnt signaling pathway	13	FZD9, WNT16, SMAD3, PPP3R2, SMAD2, SKP1, FZD7, PRKX, CTNNBIP1, SENP2, CCND2, CAMK2D, PPP3CA
bta-miR-133a↑	Wnt signaling pathway	30	PPP2R5D, PCDHGA9, PCDHGA8, PCDHGA7, PCDHGC5, PCDHGA6, PCDHGC4, PCDHGA5, PCDHGC3, PCDHGA4, PCDHGA3, PCDHGA2, PCDHGA1, MYCL1, ACVR1B, PCDHGB1, TTBK1, PPP2CA, PPP2CB, SMARCD1, FBXW11, PCDHGA12, TCF7, PCDHGA10, CTBP2, PCDHGA11, PCDHGB7, PCDHGB6, PCDHGB3, PCDHGB2, PCDHGB5, PCDHGB4, CSNK1G3
bta-miR-132↑	Wnt signaling pathway	8	EP300, NLK, PPP2R5C, PRICKLE2, NFAT5, PPP3CC, TCF7L2, TCF7L1
bta-miR-129-5p↑	Wnt signaling pathway	12	DKK2, WNT5A, TBL1XR1, EP300, CACYBP, CAMK2D, SMAD4, SIAH1, PPP3CA, TBL1X, NFATC3, APC
bta-miR-129↑	Wnt signaling pathway	10	WNT5A, EP300, VANGL1, GSK3B, PPP2R5C, CAMK2D, SIAH1, FZD4, CAMK2A, APC
bta-miR-1271↓	Wnt signaling pathway	65	PCDHA6, PCDHA7, PCDHA8, ACVRL1, PCDHA9, PCDHA2, PCDHA3, BTRC, PCDHGA9, PCDHA5, PCDHGA7, PCDHA1, PCDHGA5, PCDHGA4, PCDHGA3, PCDHGA2, CDH22, ACVR1B, PLCB4, SMARCD2, PLCB2, CDH24, GNG7, PCDHGA12, PRKCA, TBL1XR1, PCDHGA10, PCDHGA11, PCDH11Y, PCDH11X, PCDHGB7, PRKCI, PCDHGB6, ARID1B, PCDHGB3, PRKCE, PCDHGB2, PCDHGB5, CTNNA3, PCDHGB4, CCND1, CCND2, ADSS, PPP3R1, PCDHGC3, GNG12, PCDHAC2, PCDHAC1, HOXA5,…
bta-miR-1249↑	Wnt signaling pathway	21	PRKCA, PPP2R1B, FZD8, TCF7, APC2, PPP2R5B, BTRC, WNT3A, SMAD3, FZD5, FZD4, CTNNBIP1, CSNK2A2, FZD10, CCND1, CCND2, JUN, FRAT1, LRP6, NFATC4, CAMK2A
bta-miR-10b↓	Wnt signaling pathway	6	CTNNBIP1, MAP3K7, DVL3, CAMK2G, BTRC, NFAT5
